# Supplementary material for: Safety Analysis of Extended Platelet Shelf-Life with Large-Volume Delayed Sampling on BACT/ALERT® VIRTUO® in Australia
Source: Microorganisms. 2023 Sep 19;11(9):2346. doi: 10.3390/microorganisms11092346 (PMC10535894; doi:10.3390/microorganisms11092346)
Supplement: Supplementary file 1 [file microorganisms-11-02346-s001.zip]

Archive with 1 entries (1 files):
- microorganisms-2598513-supplementary.pdf
